# Supplementary material for: Identification of genetic loci associated with forage quality in response to water deficit in autotetraploid alfalfa (Medicago sativa L.)
Source: BMC Plant Biol. 2020 Jul 1;20:303. doi: 10.1186/s12870-020-02520-2 (PMC7328273; doi:10.1186/s12870-020-02520-2)
Supplement: Supplementary file 2 — Additional file 2. [file 12870_2020_2520_MOESM2_ESM.xlsx]

## Sheet: Sheet1
Quality Traits	Annotation
dNDF30	30-hour Digestible NDF
ADF	Acid Detergent Fiber
Lignin	Lignin
dNDF48	48-hour Digestible NDF
aNDF	Neutral Detergent Fiber analyzed with amylase
CP	Crude Protein
IVTDND30	30-hour In Vitro Digestible Dry Matter
NDFD48	48-hour NDFD
Fat	Fat
TDNL	Total Digestible Nutrients for legume
IVTDND48	48-hour In Vitro Digestible Dry Matter
RUP	Rumen Undegradable Protein
DM	Dry Matter
DDM	Digestible Dry Matter
DMI1	Dry Matter Intake using NDF and NDFD
DMI	Dry Matter Intake using NDF
RFV	Relative Feed Value Index
TDN	Total Digestible Nutrients
NEG	Net Energy for Gain
RFQ	Relative Forage Quality Index
NFC	Nonfibrous Carbohydrates
NEL	Net Energy for Lactation
ENE	Estimated Net Energy
NEM	Net Energy for Maintenance
ME	Metabolizable Energy
ASH	Ash
